# Supplementary material for: Diffusion-weighted MRI distinguishes Parkinson disease from the parkinsonian variant of multiple system atrophy: A systematic review and meta-analysis
Source: PLoS One. 2017 Dec 29;12(12):e0189897. doi: 10.1371/journal.pone.0189897 (PMC5747439; doi:10.1371/journal.pone.0189897)
Supplement: S1 Table — (XLSX) [file pone.0189897.s003.xlsx]

## Sheet: Tabelle1
Quadas - Tool
		Chung, 2009	Nicoletti, 2006	Baudrexel, 2014	Umemura, 2013	Köllensperger, 2007	Ito, 2007	Sako, 2016	Seppi, 2006	Seppi, 2004
1. Was the spectrum of patients representative of the patients who will receive the test in practice?		YES	YES	NO	YES	NO	YES	YES	YES	YES
2. Were selection criteria clearly described?		YES	YES	YES	YES	YES	YES	YES	YES	YES
3. Is the reference standard likely to correctly classify the target condition?		YES	YES	YES	YES	YES	YES	YES	YES	YES
4. Is the time period between reference standard and index test short enough to be reasonably sure that the target condition did not change between the two tests?		YES	YES	YES	YES	YES	YES	YES	YES	YES
5. Did the whole sample or a random selection of the sample, receive verification using a reference standard?		YES	YES	YES	YES	YES	YES	YES	YES	YES
6. Did patients receive the same reference standard regardless of the index test result?		YES	YES	YES	YES	YES	YES	YES	YES	YES
7. Was the reference standard independent of the index test (i.e. the index test did not form part of the reference standard)?		YES	YES	YES	YES	YES	YES	YES	YES	YES
8. Was the execution of the index test described in sufficient detail to permit replication of the test?		YES	YES	YES	YES	YES	YES	YES	YES	YES
9. Was the execution of the reference standard described in sufficient detail to permit its replication?		YES	YES	YES	YES	YES	YES	YES	YES	YES
10. Were the index test results interpreted without knowledge of the results of the reference standard?		YES	YES	Unclear	Unclear	YES	Unclear	YES	YES	YES
11. Were the reference standard results interpreted without knowledge of the results of the index test?		YES	YES	YES	YES	YES	YES	YES	YES	YES
12. Were the same clinical data available when test results were interpreted as would be available when the test is used in practice?		YES	YES	YES	YES	YES	YES	YES	YES	YES
13. Were uninterpretable /intermediate test results reported?		Unclear	Unclear	Unclear	Unclear	Unclear	Unclear	Unclear	Unclear	Unclear
14. Were withdrawals from the study explained?		Unclear (not reported)	Unclear (not reported)	Unclear (not reported)	YES	Unclear (not reported)	Unclear (not reported)	YES	Unclear (not reported)	Unclear (not reported)
